# Supplementary material for: The Role of Partial Enteral Nutrition for Induction of Remission in Crohn’s Disease: A Systematic Review of Controlled Trials
Source: Nutrients. 2022 Dec 9;14(24):5263. doi: 10.3390/nu14245263 (PMC9784970; doi:10.3390/nu14245263)
Supplement: Supplementary file 1 [file nutrients-14-05263-s001.zip]

Archive with 1 entries (1 files):
- nutrients-2047221-supplementary.pdf
